# Supplementary material for: Prospective Association of the Portfolio Diet with All-Cause and Cause-Specific Mortality Risk in the Mr. OS and Ms. OS Study
Source: Nutrients. 2021 Dec 3;13(12):4360. doi: 10.3390/nu13124360 (PMC8705939; doi:10.3390/nu13124360)
Supplement: Supplementary file 1 [file nutrients-13-04360-s001.zip]

Archive with 1 entries (1 files):
- nutrients-1470119-supplementary.pdf
